# Supplementary material for: Biochemical evaluation of the anticancer potential of the polyamine-based nanocarrier Nano11047
Source: PLoS One. 2017 Apr 19;12(4):e0175917. doi: 10.1371/journal.pone.0175917 (PMC5396973; doi:10.1371/journal.pone.0175917)
Supplement: S1 Appendix — (XLSX) [file pone.0175917.s001.xlsx]

## Sheet: A549 trypan blue
A549 96 H TRYPAN BLUE SUMMARY
A549 96 H TRYPAN BLUE SUMMARY				avg	avg
ug/mL	[PG-11047]	% AVG	SEM	090815	101215	090815 CT1	090815 CT2	101215 CT1	101215 CT2
0	0	100	0	100	100	100	100	100	100
0.04	0.1	120.895	34.455	155.35	86.44	176	134.7	67.8	105.08
0.4	1	62.1025	19.1625	81.265	42.94	80.53	82	47.46	38.42
2	5	46.6925	12.7925	59.485	33.9	68.3	50.67	30.24	37.56
4	10	35.9675	11.5325	47.5	24.435	47.67	47.33	20.9	27.97
	[Nano047]
0	0	100	0	100	100	100	100	100	100
10	10	97.5725	14.5725	83	112.145	96	70	126.55	97.74
20	20	38.1125	6.0575	44.17	32.055	47.67	40.67	34.17	29.94
25	25	22.2675	6.8675	29.135	15.4	27.87	30.4	14.42	16.38
30	30	8.2825	3.4175	11.7	4.865	13.2	10.2	6.06	3.67

## Sheet: H157 TRYPAN BLUE
H157 96 HR TRYPAN BLUE SUMMARY
ug/mL	[PG-11047]
0	0
0.04	0.1
0.4	1
2	5
4	10
	[Nano047]
0	0
10	10
15	15
20	20
30	30
40	40
ug/mL	[PG-11047]	% AVG	SEM	082415	090815	082415 count 1	082415 count 2	090815 count 1	090815 count 2
0	0	100	0	100	100	100	100	100	100
0.04	0.1	66.175	7.475	58.7	73.65	65.8	51.6	71	76.3
0.4	1	59.0525	8.0525	51	67.105	45.2	56.8	63.16	71.05
2	5	24.9475	3.4525	28.4	21.495	25.8	31	20.18	22.81
4	10	38	0.8	37.2	38.8	37.4	37	42.1	35.5
	[Nano047]
0	0	100	0	100	100	100	100	100	100
10	10	65.535	6.835	58.7	72.37	54.2	63.2	81.58	63.16
15	15	44.3	0	#DIV/0!	44.3			42.11	46.49
20	20	12.3875	5.2625	17.65	7.125	21.1	14.2	6.14	8.11
25	25	#DIV/0!	0	#DIV/0!	4.06			3.6	4.52
30	30	2.015	1.335	3.35	0.68	2.8	3.9	1.36	0
40	40	0.485	0.485	0.97	0	0.82	1.12	0	0

## Sheet: qRT-PCR
Nano047 qRTPCR Summaries
H157 48 h treatment		SSAT		ddCT
		AVG fold	SEM	05.27.15	09.09.15	p value
Nano11047 (ug/mL)	0	1	0	1	1
	20	0.99	0.09	1.08	0.9
	30	3.915	0.485	3.43	4.4	0.0266
PG-11047 (uM)	2	1.79	0.15		1.79
	5	2.955	0.375	3.33	2.58	0.0359
A549 48 h treatment		SMOX	(n=3)	ddCT
		AVG fold	SEM	01.21.16	02.10.16	03.08.16	p value
NT	0	1	0	1	1	1
Nano047	10 ug/mL	2.84667	0.661429	2.03	3.65	2.86	0.0487
Nano047	20 ug/mL	5.21	2.13777	2.31	7.4	5.92	0.1205
Nano047	25 ug/mL	8.04333	4.74568	2.98	14.39	6.76	0.2124
PG11047	2 uM	1.59667	0.408357	1.25	2.17	1.37	0.2172
PG11047	5 uM	2.15667	0.488831	2.79	2.08	1.6	0.077
BENSpm	10 uM	2.56667	0.244994	2.87	2.56	2.27	0.0028
BENSpm	2 uM	5.39	1.79835	7.69	5.18	3.3	0.0713
BENSpm	5 uM	5.34	0.863366	6.5	5.09	4.43	0.0072
BENSpm	10 uM	4.86	1.20485	6.36	4.81	3.41	0.0324

## Sheet: SSAT assays
SSAT Summary
		Average	stdev	p-value	trial 1	trial 2	trial 3
Nano11047 (ug/mL)	0	45.5467	13.4275		61.03	38.51	37.1
	20	1399.86	1397.38	0.1685	419.03	780.71	2999.85
	25	14305.2	3419.52	0.0275		11887.2	16723.2
PG-11047 (uM)	2	826.467	540.622	0.0667	580.87	1446.29	452.24
	5	37780.7	973.587	0.0003		37092.3	38469.1

## Sheet: ODC assays
ODC Summary: H157 72 h treatment
		Average	SEM	p-value	trial 1(n=3)	trial 2(n=2)
Nano11047 (ug/mL)	0	2693.62	625.06		2068.56	3318.68
	10	1757.13	410.845		1346.29	2167.98
	25	489.16	38.45	0.0078	450.71	527.61
PG-11047 (uM)	2	1618.97	680.005		2298.98	938.97
	5	1207.45	126.065	0.0481	1081.38	1333.51
	10	11.03	11.03	0.001	22.06	0

## Sheet: SMOX assays
SMOX Summary
	Average	stdev	trial 1	trial 2	trial 3	p.105 trial1				Average	stdev	2-tailed p value
control	13.7675	0.721312	14.72	13.35	13.09	13.91			0	13.77	0.72
2 uM BENS	163.292	49.4207	231.44	145.23	114.77	161.73		Nano11047 (ug/mL)	10	39.94	5.0074	0.0021
5 uM BENS	189.627	50.7274	203.39	117.18	202.24	235.7			20	77.4	18.88	0.0101
10 uM BENS	146.27	49.5725	182.89	88.23	122.1	191.86			25	169.24	43.48	0.0117
2 uM 11047	24.7925	1.6049	27.12	23.92	23.57	24.56		PG-11047 (uM)	2	24.79	1.6	0.0008
5 uM 11047	52.3975	24.2258	83.07	23.93	49.42	53.17			5	52.4	24.23	0.1621
10 uM 11047	59.56	16.6216	236.34 [prot]	42.12	75.22	61.34			10	59.56	16.62	0.0218
10 ug/mL Nano047	39.94	5.0074		45.34	39.03	35.45		BENSpm (uM)	2	163.29	49.42	0.0232
20 ug/mL Nano047	77.4033	18.8811	265.17?	60.31	97.67	74.23			5	189.63	50.73	0.0134
25 ug/mL Nano047	169.24	43.4774	220.99	114.68	173.1	168.19			10	146.27	49.57	0.0369
